# Supplementary material for: Impact of Uniaxial Static Strain on Myoblast Differentiation in Collagen-Coated PCL Microfilament Scaffolds: Role of Onset Time of Mechanical Stimulation
Source: Bioengineering (Basel). 2024 Sep 13;11(9):919. doi: 10.3390/bioengineering11090919 (PMC11428666; doi:10.3390/bioengineering11090919)
Supplement: Supplementary file 1 [file bioengineering-11-00919-s001.zip]

Archive with 1 entries (1 files):
- bioengineering-3182035-supplementary.pdf
